# Supplementary material for: What Can Meal Observations Tell Us about Eating Behavior in Malnourished Children?
Source: Int J Environ Res Public Health. 2019 Jun 21;16(12):2197. doi: 10.3390/ijerph16122197 (PMC6617361; doi:10.3390/ijerph16122197)
Supplement: Supplementary file 1 [file ijerph-16-02197-s001.zip]

Archive with 12 entries (9 files):
- Supplementary figures/
- Supplementary figures/.DS_Store
- __MACOSX/
- __MACOSX/Supplementary figures/
- __MACOSX/Supplementary figures/._.DS_Store
- Supplementary figures/Figure 3.pdf
- __MACOSX/Supplementary figures/._Figure 3.pdf
- Supplementary figures/Figure 2.pdf
- __MACOSX/Supplementary figures/._Figure 2.pdf
- Supplementary figures/Figure 1.pdf
- __MACOSX/Supplementary figures/._Figure 1.pdf
- __MACOSX/._Supplementary figures
